# Supplementary material for: Development of a machine learning algorithm to predict the residual cognitive reserve index
Source: Brain Commun. 2024 Jul 17;6(4):fcae240. doi: 10.1093/braincomms/fcae240 (PMC11291941; doi:10.1093/braincomms/fcae240)
Supplement: fcae240_Supplementary_Data [file fcae240_supplementary_data.zip]

Archive with 1 entries (1 files):
- Supplementary_material.html
